# Supplementary material for: Effects of Trap Color and Placement Height on the Capture of Ambrosia Beetles in Pecan Orchards
Source: Insects. 2025 May 28;16(6):569. doi: 10.3390/insects16060569 (PMC12192780; doi:10.3390/insects16060569)
Supplement: Supplementary file 1 [file insects-16-00569-s001.zip]

Archive with 1 entries (1 files):
- insects-3564580-supplementary.pdf
